# Supplementary material for: Ageing Causes Ultrastructural Modification to Calcium Release Units and Mitochondria in Cardiomyocytes
Source: Int J Mol Sci. 2021 Aug 4;22(16):8364. doi: 10.3390/ijms22168364 (PMC8395047; doi:10.3390/ijms22168364)
Supplement: Supplementary file 1 [file ijms-22-08364-s001.zip]

Archive with 1 entries (1 files):
- ijms-1301456-supplementary.pdf
